# Supplementary material for: Coelotesvignai Brignoli, 1978 (Araneae: Agelenidae) from Turkey: first description of male and annotations on terminology of copulatory organs
Source: Biodivers Data J. 2021 Oct 8;9:e73127. doi: 10.3897/BDJ.9.e73127 (PMC8520035; doi:10.3897/BDJ.9.e73127)
Supplement: XML Treatment for Coelotes vignai [file BDJ.9.e73127-treatment1.xml]

<!DOCTYPE tp:taxon-treatment
  PUBLIC "-//TaxonX//DTD Taxonomic Treatment Publishing DTD v0 20100105//EN" "tax-treatment-NSO.dtd">
<tp:taxon-treatment xmlns:tp="http://www.plazi.org/taxpub"><tp:treatment-meta><mixed-citation publication-type="journal"><person-group><name><surname>Dimitrov</surname><given-names>Dragomir Kostov</given-names></name><name><surname>Jäger</surname><given-names>Peter</given-names></name></person-group><article-title><italic><tp:taxon-name><tp:taxon-name-part taxon-name-part-type="genus" reg="Coelotes">Coelotes</tp:taxon-name-part><tp:taxon-name-part taxon-name-part-type="species" reg="vignai">vignai</tp:taxon-name-part></tp:taxon-name></italic> Brignoli, 1978 (<tp:taxon-name><tp:taxon-name-part taxon-name-part-type="order">Araneae</tp:taxon-name-part></tp:taxon-name>: <tp:taxon-name><tp:taxon-name-part taxon-name-part-type="family">Agelenidae</tp:taxon-name-part></tp:taxon-name>) from Turkey: first description of male and annotations on terminology of copulatory organs</article-title><source>Biodivers Data J</source><day>08</day><month>10</month><year>2021</year><volume>9</volume><pub-id pub-id-type="doi">10.3897/BDJ.9.e73127</pub-id></mixed-citation></tp:treatment-meta><tp:nomenclature><tp:taxon-name>
            <object-id xmlns:xlink="http://www.w3.org/1999/xlink" content-type="arpha" xlink:type="simple">C316C8BE-E38E-581E-8710-59B82188CF54</object-id>
            <tp:taxon-name-part taxon-name-part-type="genus">Coelotes</tp:taxon-name-part>
            <tp:taxon-name-part taxon-name-part-type="species">vignai</tp:taxon-name-part>
          </tp:taxon-name><tp:taxon-authority>Brignoli, 1978</tp:taxon-authority></tp:nomenclature><tp:treatment-sec sec-type="materials"><title>Materials</title><list list-type="alpha-lower" list-content="occurrences"><list-item><p><bold>Type status:</bold> <named-content xmlns:xlink="http://www.w3.org/1999/xlink" content-type="dwc:typeStatus" xlink:type="simple">Other material</named-content>. <bold>Location:</bold> continent: <named-content xmlns:xlink="http://www.w3.org/1999/xlink" content-type="dwc:continent" xlink:type="simple">Asia</named-content>; country: <named-content xmlns:xlink="http://www.w3.org/1999/xlink" content-type="dwc:country" xlink:type="simple">Turkey</named-content>; locality: <named-content xmlns:xlink="http://www.w3.org/1999/xlink" content-type="dwc:locality" xlink:type="simple">4 males, 4 females (1 without opisthosoma), Bolu, Abant Mountains [ca. <named-content content-type="dwc:verbatimCoordinates" xlink:type="simple">40°36'51"N, 31°17'4"E</named-content>, 1375 m a.s.l.], H. Korge leg. April 29 –May 20, 1976 (3 males, 3 females: SMF; 1 male, 1 female: NMNHS).</named-content></p></list-item></list></tp:treatment-sec><tp:treatment-sec sec-type="Description"><title>Description</title><p><bold>Male</bold> (Fig. <xref ref-type="fig" rid="F7404936">1</xref>A-C, Fig. <xref ref-type="fig" rid="F7404940">2</xref>A-C, Fig. <xref ref-type="fig" rid="F7404948">4</xref>A-E). TL 8.1, PL 3.9, PW 2.6, AW 1.7, OL 4.2, OW 2.5, ClH 0.21, ChL 1.98, ChW 0.83, LL 0.63, GL 1.92. Eye diameters; interdistances: AME 0.13, ALE 0.22, PME 0.15, PLE 0.18; AME-AME 0.09, AME-ALE 0.05, PME-PME 0.09, PME-PLE 0.16, AME-PME 0.07, ALE-PLE 0.03. Palp and leg measurements: palp 3.6 (1.3, 0.4, 0.3, -, 1.6), I 10.4 (2.8, 1.3, 2.5, 2.3, 1.5), II 9.7 (2.6, 1.2, 2.2, 2.2, 1.5), III 8.5 (2.3, 1.1, 1.8, 2.1, 1.2), IV 11.4 (2.9, 1.3, 2.7, 2.9, 1.6); leg formula 4123. Spination of legs: femur I p002, d110, II p001, d110, III p011, d110, r001, IV p001, d110; patella III p1, r1, IV r1; tibia I v222, II v122, III–IV p11, r11, v222; metatarsus I–II v223, III p122, r122, v2(1)22, IV p122, r1112, v222. Chelicerae with 3 promarginal and 3 retromarginal teeth, without denticles in cheliceral furrow or escort setae at base of fang. Chelicerae bulging strongly frontally (Fig. <xref ref-type="fig" rid="F7404948">4</xref>E: black arrow), femora I bulging slightly dorsally (Fig. <xref ref-type="fig" rid="F7404948">4</xref>E: white arrow).</p><p>Palp as in diagnosis (Fig. <xref ref-type="fig" rid="F7404936">1</xref>A-C, Fig. <xref ref-type="fig" rid="F7404940">2</xref>A-C). With one apophysis each on patella and tibia. Embolus thin, arising from tegulum in a 7.30-o’clock-position (Fig. <xref ref-type="fig" rid="F7404936">1</xref> B, Fig. <xref ref-type="fig" rid="F7404940">2</xref>B). Conductor massive and complex, retrolateral branch with acute retrolaterad tip (Fig. <xref ref-type="fig" rid="F7404936">1</xref>B, Fig. <xref ref-type="fig" rid="F7404940">2</xref>B); dorsal part of the conductor well developed, forming a furrow with the ventral part, visible in retrolateral view (Fig. <xref ref-type="fig" rid="F7404936">1</xref>A, Fig. <xref ref-type="fig" rid="F7404936">1</xref>C, Fig. <xref ref-type="fig" rid="F7404940">2</xref>A, Fig. <xref ref-type="fig" rid="F7404940">2</xref>C. Median apophysis membranous, bulging retrolaterally (Fig. <xref ref-type="fig" rid="F7404936">1</xref>B, Fig. <xref ref-type="fig" rid="F7404940">2</xref>B).</p><p>Colouration (Fig. <xref ref-type="fig" rid="F7404948">4</xref>A-E). Deep yellowish- to reddish-brown. Prosoma with longitudinal fovea and anterior part darker, i.e. reddish-brown. Chelicerae deep reddish-brown. Other appendages yellowish- to reddish-brown, with tibiae–tarsi and femora I dorsally darker. Opisthosoma dorsally dark brown in anterior half and with distinct chevron-pattern in posterior half, laterally dotted, ventrally light greyish-brown with few dots. Spinnerets pale yellow.</p><p><bold>Female.</bold> See <xref ref-type="bibr" rid="B7404841">Brignoli (1978)</xref> and <xref ref-type="bibr" rid="B7404917">Wang and Zhu (2009)</xref></p><p><bold>Variation.</bold> Males (n = 3): TL 8.0–8.6, PL 4.0–4.3, OL 4.0–4.3. Females (n = 4): TL 9.3–9.5. PL 3.6–4.2, OL 5.3. Epigynal teeth may be well separated over their entire length or fused to a certain extent. The number of the so-called “fusion bubbles” (= sclerotised spheres indicating a zone where two structures fused together, for example, median septum and lateral lobe) in the posterior part of the epigyne varies.</p></tp:treatment-sec><tp:treatment-sec sec-type="Diagnosis"><title>Diagnosis</title><p><italic><tp:taxon-name><tp:taxon-name-part taxon-name-part-type="genus" reg="Coelotes">Coelotes</tp:taxon-name-part><tp:taxon-name-part taxon-name-part-type="species" reg="vignai">vignai</tp:taxon-name-part></tp:taxon-name></italic> seems to be closely related to <italic><tp:taxon-name><tp:taxon-name-part taxon-name-part-type="genus" reg="Coelotes">Coelotes</tp:taxon-name-part><tp:taxon-name-part taxon-name-part-type="species" reg="coenobita">coenobita</tp:taxon-name-part></tp:taxon-name></italic> by the shape and the position of the epigynal teeth that are long, reaching almost half of the epigynal length, situated close together with their bases situated under the epigynal hood (Fig. <xref ref-type="fig" rid="F7404944">3</xref>A-E; <xref ref-type="bibr" rid="B7404841">Brignoli 1978</xref>: fig. 137). <italic><tp:taxon-name><tp:taxon-name-part taxon-name-part-type="genus" reg="Coelotes">Coelotes</tp:taxon-name-part><tp:taxon-name-part taxon-name-part-type="species" reg="vignai">vignai</tp:taxon-name-part></tp:taxon-name></italic> can be distinguished from the latter by the broader epigynal hood which is not so strongly bent as in <italic><tp:taxon-name><tp:taxon-name-part taxon-name-part-type="genus" reg="Coelotes">C.</tp:taxon-name-part><tp:taxon-name-part taxon-name-part-type="species" reg="coenobita">coenobita</tp:taxon-name-part></tp:taxon-name></italic> and by the copulatory openings distinct and slit-like with meandering posterior rim (Fig. <xref ref-type="fig" rid="F7404944">3</xref>A-C and E) where <italic><tp:taxon-name><tp:taxon-name-part taxon-name-part-type="genus" reg="Coelotes">C.</tp:taxon-name-part><tp:taxon-name-part taxon-name-part-type="species" reg="coenobita">coenobita</tp:taxon-name-part></tp:taxon-name></italic> has less distinct copulatory openings with semicircular posterior rim medially (<xref ref-type="bibr" rid="B7404841">Brignoli 1978</xref>: fig. 137). The male palp differs distinctly from all the other species of <italic><tp:taxon-name><tp:taxon-name-part taxon-name-part-type="genus" reg="Coelotes">Coelotes</tp:taxon-name-part></tp:taxon-name></italic> by the deeply notched ventral part of the conductor, forming an acute angle, with broad and proximally bulging retrolateral branch of conductor (Fig. <xref ref-type="fig" rid="F7404936">1</xref>A-C, Fig. <xref ref-type="fig" rid="F7404940">2</xref>A-C).</p></tp:treatment-sec><tp:treatment-sec sec-type="Distribution"><title>Distribution</title><p>Known only from the type locality in Turkey, Bolu Province, Abant Mountains.</p></tp:treatment-sec><tp:treatment-sec><!--Section generated to contain objects referenced in tp:taxon-treatment.--><fig id="F7404936" position="float" orientation="portrait"><object-id xmlns:xlink="http://www.w3.org/1999/xlink" content-type="arpha" xlink:type="simple">7C2CE4E7-F3FE-504C-B241-DF4EF20ADF60</object-id><object-id xmlns:xlink="http://www.w3.org/1999/xlink" content-type="doi" xlink:type="simple">10.3897/BDJ.9.e73127.figure1</object-id><label>Figure 1.</label><caption><p><italic><tp:taxon-name><tp:taxon-name-part taxon-name-part-type="genus" reg="Coelotes">Coelotes</tp:taxon-name-part><tp:taxon-name-part taxon-name-part-type="species" reg="vignai">vignai</tp:taxon-name-part></tp:taxon-name></italic> Brignoli, 1978, male from Bolu, Abant, Turkey, left male palp <bold>A</bold> prolateral; <bold>B</bold> ventral; <bold>C</bold> retrolateral views. Distal cymbial spines omitted in <bold>A</bold>, <bold>C</bold>. C—conductor [SPD:0000179], dC—dorsal part of conductor, E—embolus [SPD:0000176], MA—median apophysis [SPD:0000178], PA—patellar apophysis [SPD:0000285], rC—retrolateral branch of conductor, RTA—retrolateral tibial apophysis [SPD:0000156], S—spermophor [SPD:0000177], ST—subtegulum [SPD:0000171], vC—ventral part of conductor.</p></caption><graphic xmlns:xlink="http://www.w3.org/1999/xlink" xlink:href="bdj-09-e73127-g001.jpg" position="float" id="oo_590411.jpg" orientation="portrait" xlink:type="simple"><uri content-type="original_file" xlink:type="simple">https://binary.pensoft.net/fig/590411</uri></graphic></fig><fig id="F7404940" position="float" orientation="portrait"><object-id xmlns:xlink="http://www.w3.org/1999/xlink" content-type="arpha" xlink:type="simple">A6D89FC4-7B79-50ED-A558-B3EA973A8C47</object-id><object-id xmlns:xlink="http://www.w3.org/1999/xlink" content-type="doi" xlink:type="simple">10.3897/BDJ.9.e73127.figure2</object-id><label>Figure 2.</label><caption><p><italic><tp:taxon-name><tp:taxon-name-part taxon-name-part-type="genus" reg="Coelotes">Coelotes</tp:taxon-name-part><tp:taxon-name-part taxon-name-part-type="species" reg="vignai">vignai</tp:taxon-name-part></tp:taxon-name></italic> Brignoli, 1978. Right palp, mirrorred <bold>A</bold> prolateral; <bold>B</bold> ventral; <bold>C</bold> retrolateral views.</p></caption><graphic xmlns:xlink="http://www.w3.org/1999/xlink" xlink:href="bdj-09-e73127-g002.jpg" position="float" id="oo_590408.jpg" orientation="portrait" xlink:type="simple"><uri content-type="original_file" xlink:type="simple">https://binary.pensoft.net/fig/590408</uri></graphic></fig><fig id="F7404948" position="float" orientation="portrait"><object-id xmlns:xlink="http://www.w3.org/1999/xlink" content-type="arpha" xlink:type="simple">28BCF86A-4DAE-557F-90A9-6257B13A45A3</object-id><object-id xmlns:xlink="http://www.w3.org/1999/xlink" content-type="doi" xlink:type="simple">10.3897/BDJ.9.e73127.figure4</object-id><label>Figure 4.</label><caption><p><italic><tp:taxon-name><tp:taxon-name-part taxon-name-part-type="genus" reg="Coelotes">Coelotes</tp:taxon-name-part><tp:taxon-name-part taxon-name-part-type="species" reg="vignai">vignai</tp:taxon-name-part></tp:taxon-name></italic> Brignoli, 1978 from Bolu, Abant. <bold>A-B, E</bold> habitus of a male: dorsal, ventral and lateral view, respectively; black arrow indicates frontal bulge of chelicerae, white arrow the dorsally bulged femur I. <bold>C-D</bold> opisthosomata of two females, dorsal view.</p></caption><graphic xmlns:xlink="http://www.w3.org/1999/xlink" xlink:href="bdj-09-e73127-g004.jpg" position="float" id="oo_590410.jpg" orientation="portrait" xlink:type="simple"><uri content-type="original_file" xlink:type="simple">https://binary.pensoft.net/fig/590410</uri></graphic></fig><fig id="F7404944" position="float" orientation="portrait"><object-id xmlns:xlink="http://www.w3.org/1999/xlink" content-type="arpha" xlink:type="simple">33F9429A-D7F8-566F-8BC2-A0EF076B80E5</object-id><object-id xmlns:xlink="http://www.w3.org/1999/xlink" content-type="doi" xlink:type="simple">10.3897/BDJ.9.e73127.figure3</object-id><label>Figure 3.</label><caption><p><italic><tp:taxon-name><tp:taxon-name-part taxon-name-part-type="genus" reg="Coelotes">Coelotes</tp:taxon-name-part><tp:taxon-name-part taxon-name-part-type="species" reg="vignai">vignai</tp:taxon-name-part></tp:taxon-name></italic> Brignoli, 1978, females from Bolu, Abant <bold>A, C-E</bold> epigyne, ventral view (A, C, E), lateral view (D); <bold>B</bold> vulva, dorsal. CO—copulatory opening [SPD:0000136], EF—epigynal field, EH—epigynal hood, ET—epigynal teeth, FB—“fusion bubbles”, FD—fertilisation duct [SPD:0000137], GP—glandular pores [SPD:0000139], lsF—less sclerotised field, MA—muscle attachment sigillum (<bold>C</bold>–<bold>E</bold> not dissected).</p></caption><graphic xmlns:xlink="http://www.w3.org/1999/xlink" xlink:href="bdj-09-e73127-g003.jpg" position="float" id="oo_590409.jpg" orientation="portrait" xlink:type="simple"><uri content-type="original_file" xlink:type="simple">https://binary.pensoft.net/fig/590409</uri></graphic></fig></tp:treatment-sec><ref-list><ref id="B7404841"><element-citation xmlns:xlink="http://www.w3.org/1999/xlink" publication-type="article" xlink:type="simple"><person-group person-group-type="author"><name name-style="western"><surname>Brignoli</surname><given-names>P. M.</given-names></name></person-group><year>1978</year><article-title>Ragni di Turchia V. Specie nuove o interessanti, cavernicole ed epigee, di varie famiglie (<tp:taxon-name><tp:taxon-name-part taxon-name-part-type="order">Araneae</tp:taxon-name-part></tp:taxon-name>)</article-title><source>Revue Suisse de Zoologie</source><volume>85</volume><issue>3</issue><fpage>461</fpage><lpage>541</lpage><pub-id pub-id-type="doi">10.1002/mmnz.19710470203</pub-id></element-citation></ref><ref id="B7404917"><element-citation xmlns:xlink="http://www.w3.org/1999/xlink" publication-type="article" xlink:type="simple"><person-group person-group-type="author"><name name-style="western"><surname>Wang</surname><given-names>X. P.</given-names></name><name name-style="western"><surname>Zhu</surname><given-names>M. S.</given-names></name></person-group><year>2009</year><article-title>On the <italic><tp:taxon-name><tp:taxon-name-part taxon-name-part-type="genus" reg="Coelotes"/><tp:taxon-name-part taxon-name-part-type="species" reg="charitonovi">charitonovi</tp:taxon-name-part></tp:taxon-name></italic> species group of the spider genus <italic><tp:taxon-name><tp:taxon-name-part taxon-name-part-type="genus" reg="Coelotes">Coelotes</tp:taxon-name-part></tp:taxon-name></italic> (<tp:taxon-name><tp:taxon-name-part taxon-name-part-type="order">Araneae</tp:taxon-name-part></tp:taxon-name>: <tp:taxon-name><tp:taxon-name-part taxon-name-part-type="family">Amaurobiidae</tp:taxon-name-part></tp:taxon-name>)</article-title><source>Journal of Arachnology</source><volume>37</volume><fpage>272</fpage><lpage>281</lpage><pub-id pub-id-type="doi">10.1636/a08-105.1</pub-id></element-citation></ref></ref-list></tp:taxon-treatment>
